# Supplementary material for: Elevated Kappa Index in the Absence of Cerebrospinal Fluid IgG Oligoclonal Bands: Contribution of Intrathecal IgM and IgA Synthesis
Source: Biomolecules. 2025 Jan 9;15(1):90. doi: 10.3390/biom15010090 (PMC11764083; doi:10.3390/biom15010090)
Supplement: Supplementary file 1 [file biomolecules-15-00090-s001.zip]

Archive with 1 entries (1 files):
- biomolecules-3307945-supplementary.pdf
